# Supplementary material for: Electrochemical Aptasensing Platform for the Detection of Retinol Binding Protein-4
Source: Biosensors (Basel). 2024 Feb 16;14(2):101. doi: 10.3390/bios14020101 (PMC10887324; doi:10.3390/bios14020101)
Supplement: Supplementary file 1 [file biosensors-14-00101-s001.zip]

Archive with 1 entries (1 files):
- biosensors-2824347-supplementary.pdf
